# Supplementary material for: Psychometric validation of the Thai version of the 12-item Zarit Burden Interview among informal caregivers in a palliative care setting in the south of Thailand
Source: PLoS One. 2025 May 15;20(5):e0322852. doi: 10.1371/journal.pone.0322852 (PMC12080790; doi:10.1371/journal.pone.0322852)
Supplement: S1 Data — (XLSX) [file pone.0322852.s001.xlsx]

## Sheet: การตอบแบบฟอร์ม 1
var_1	var_2	var_3	var_4	var_5	var_6	var_7	var_8	var_9	var_10	var_11	var_12	var_13	var_14	var_15	var_16	var_17	var_18	var_19	var_20	var_21	var_22	var_23	var_24	var_25	var_26	var_27	var_28	var_29	var_30	var_31	var_32	var_33	var_34	var_35	var_36	var_37	var_38	var_39	var_40	var_41	var_42	var_43	var_44	var_45	var_46	var_47	var_48	var_49	var_50
1	1	45	2	4	1	6	2	3	3	46	2	2	1	3	4	0	2	7	13	1	1	3	1	2	2	2	1	4	4	2	2	2	1	2	2	2	2	3	1	4	2	2	3	1	3	2	2	2	1
1	2	93	2	2	1	2	2	10	1	47	2	3	1	2	4	0	3	7	10	1	1	3	1	2	2	2	1	4	4	2	2	2	1	2	2	2	2	3	1	4	2	2	3	1	3	2	2	2	1
1	3	72	2	2	1	2	2	3	1	68	1	2	1	2	3	1	2	7	10	1	1	4	1	2	2	2	1	4	4	2	2	2	1	2	2	2	2	3	1	4	2	2	3	1	3	2	2	2	1
1	4	49	2	2	1	2	2	3	1	49	1	2	1	3	3	0	2	7	15	1	1	5	1	2	1	1	1	1	1	1	1	1	1	2	2	1	1	1	1	1	1	1	1	1	1	1	1	1	1
1	5	37	2	2	1	3	2	7	2	37	2	2	1	3	5	0	4	7	24	0	0	4	0	2	2	2	1	4	2	2	2	1	1	1	2	1	1	1	1	1	1	1	1	1	1	1	1	1	1
1	6	85	2	4	1	2	2	3	1	56	2	1	1	2	3	0	3	7	24	1	0	4	0	2	1	1	1	1	1	1	1	1	2	1	1	1	1	1	1	1	1	1	1	1	1	1	1	1	1
1	7	63	2	2	1	2	2	7	4	66	1	2	1	2	3	0	2	7	16	1	0	4	1	1	1	1	1	1	1	1	1	1	1	4	2	1	1	1	1	1	1	1	1	1	1	1	1	1	1
1	8	59	2	2	1	2	2	1	1	78	1	2	1	2	2	1	2	7	15	1	1	2	1	2	1	1	1	1	1	2	2	1	1	2	2	2	2	2	2	2	2	2	2	2	2	2	2	2	2
1	9	34	2	1	2	1	2	12	1	55	2	4	2	2	2	1	1	7	24	1	1	4	0	2	2	2	2	1	1	1	1	2	2	2	2	4	4	4	4	4	4	4	4	4	4	3	3	3	3
1	10	81	2	4	2	2	2	1	1	81	2	4	2	2	2	0	3	7	15	0	0	3	1	2	2	2	2	2	2	2	2	2	2	2	2	2	2	2	2	2	2	3	2	2	2	2	2	2	2
1	11	91	2	4	2	1	2	10	1	53	2	4	2	2	4	1	3	7	3	1	1	4	1	2	2	2	1	2	2	2	1	1	1	4	5	2	1	1	2	1	1	2	1	2	2	3	2	1	1
1	12	71	2	4	2	1	2	3	1	48	2	2	2	5	2	0	3	7	24	1	1	3	0	1	2	1	1	2	2	1	2	2	2	4	4	2	1	1	2	4	2	1	1	1	1	2	2	1	2
1	13	70	2	4	2	2	2	3	1	50	2	4	2	2	5	0	5	7	24	0	0	5	0	1	1	1	1	1	1	1	1	2	2	2	2	2	1	1	1	2	1	2	1	1	2	1	1	1	2
1	14	69	1	2	1	2	2	2	1	45	2	1	1	6	2	0	3	7	24	1	1	4	1	4	2	1	1	1	2	1	1	2	1	2	2	2	1	1	1	1	1	2	2	1	1	2	2	2	2
1	15	52	2	2	1	2	2	1	1	52	2	2	1	2	5	1	2	7	15	0	1	3	1	2	4	1	1	2	2	1	1	2	1	5	5	2	2	2	1	1	1	1	2	2	2	2	2	2	1
1	16	83	2	4	1	6	2	12	1	49	1	2	1	6	3	0	3	7	8	1	0	5	0	1	1	1	1	1	1	1	1	1	1	1	1	1	1	1	1	1	1	1	1	1	1	1	1	1	1
1	17	101	1	4	1	2	2	12	1	61	2	4	1	2	4	0	3	7	10	1	0	8	0	1	1	1	1	1	1	1	1	1	1	1	1	1	1	1	1	1	1	1	1	1	1	1	1	1	1
1	18	86	2	4	1	2	2	3	1	50	2	2	1	4	3	0	3	7	24	0	0	3	1	2	4	1	2	4	2	2	2	2	2	2	4	2	2	1	1	2	1	1	2	2	1	2	2	1	1
1	19	87	2	2	1	6	2	3	3	68	2	2	1	6	8	1	3	7	24	1	0	4	0	1	1	1	1	2	1	1	1	1	1	1	1	1	1	1	1	2	1	1	1	1	1	1	1	1	1
1	20	99	2	4	1	2	2	12	3	62	2	1		3	2	0	3	7	24	1	1	2	1	2	2	1	1	1	1	1	1	1	1	1	5	2	1	2	1	2	2	1	1	1	1	1	1	1	1
1	21	75	2	2	1	2	2	11	1	45	1	2	1	6	4	1	3	7	24	1	1	6	0	1	1	1	1	1	1	1	1	1	1	5	5	2	1	1	1	1	1	1	1	1	1	1	1	1	1
1	22	59	2	1	1	2	2	10	1	43	2	1	1	6	4	0	4	7	24	1	1	4	1	2	2	1	1	2	2	1	1	1	1	2	2	1	1	1	1	1	1	1	1	1	1	1	1	1	1
1	23	68	1	2	1	2	2	3	1	73	2	2	1	2	2	1	2	7	10	1	1	3	0	1	1	1	1	1	1	1	1	1	1	2	1	2	1	1	1	1	1	1	2	1	1	1	1	2	1
1	24	89	2	4	1	2	2	10	1	58	1	2	1	4	4	1	3	7	24	1	1	3	1	2	2	1	1	1	1	1	1	1	1	1	5	2	1	2	1	2	2	1	1	1	1	1	1	1	1
1	25	81	2	2	2	2	2	6	1	46	2	1	2	6	4	0	3	7	2	1	0	4	0	2	2	2	1	2	2	2	2	2	1	1	2	1	1	1	1	2	1	1	1	2	1	1	1	1	1
1	26	87	1	2	1	2	3	3	1	43	1	1	1	4	4	0	3	3	5	1	0	3	0	1	1	1	1	1	1	1	1	1	1	2	2	1	1	1	1	1	1	1	1	1	1	1	1	1	1
1	27	49	2	2	1	2	2	4	1	29	2	4	1	3	5	0	3	7	24	1	1	7	0	1	1	1	1	1	1	1	1	1	1	5	5	2	1	1	1	1	1	1	1	1	1	1	1	1	1
1	28	75	2	4	1	2	2	2	1	41	2	2	1	2	3	0	3	7	12	1	0	5	0	1	1	1	1	2	2	1	1	1	1	2	2	1	1	1	1	1	1	2	1	1	1	1	1	2	2
1	29	40	1	3	2	2	2	7	1	69	2	3	2	2	4	1	5	7	2	1	1	2	1	4	4	2	1	4	1	4	2	4	2	4	2	3	2	2	1	4	1	1	3	2	3	1	3	2	3
1	30	70	1	2	1	2	2	3	3	70	2	2	1	2	2	1	2	7	24	1	0	3	1	1	2	1	1	2	2	1	1	1	1	5	4	2	1	2	2	1	1	1	1	2	1	2	1	1	1
1	31	57	2	1	1	1	2	2	1	50	2	4	1	4	3	0	4	7	12	1	0	6	0	4	1	1	1	2	1	2	1	1	1	1	1	1	1	1	1	1	1	1	1	1	1	1	1	1	1
1	32	43	1	2	2	6	2	3	4	53	2	2	2	2	5	0	2	7	24	0	0	2	1	5	5	2	1	5	5	2	5	5	5	2	5	1	1	2	2	3	1	2	2	2	1	2	3	2	2
1	33	97	2	4	1	2	2	10	3	70	1	2	1	2	2	1	3	7	12	1	1	5	1	1	1	1	1	2	2	1	1	1	2	1	2	1	1	2	2	1	2	1	1	1	1	1	1	1	1
1	34	76	1	2	1	2	2	3	3	73	2	2	1	2	2	1	2	7	24	1	0	9	0	1	1	1	1	2	1	1	1	1	1	1	1	1	1	1	1	2	2	2	1	1	1	1	1	1	1
1	35	60	1	1	2	2	2	1	1	61	2	2	2	3	2	1	5	5	3	1	0	4	1	2	2	1	1	2	2	2	2	2	2	2	2	2	3	2	2	3	2	2	2	2	2	2	2	3	2
1	36	73	1	2	1	2	2	3	1	72	2	2	1	2	2	1	2	7	24	0	0	5	1	2	2	1	1	2	1	1	1	1	1	1	1	2	2	1	1	1	1	1	3	1	1	1	1	1	1
1	37	90	2	2	1	6	4	1	1	41	2	2	2	2	3	0	3	7	24	1	0	4	0	1	1	1	1	2	1	2	1	2	1	2	1	2	2	2	1	1	1	1	1	1	1	1	1	2	1
1	38	70	1	1	1	1	2	11	1	66	2	2	1	2	3	1	5	7	24	0	0	4	1	2	1	1	1	1	2	2	1	2	1	2	4	1	1	1	1	1	1	1	2	2	1	1	1	1	2
1	39	67	2	2	2	2	2	4	1	74	1	2	2	2	2	1	2	7	24	1	0	2	1	2	2	2	5	2	2	2	2	2	2	2	2	2	3	2	3	3	2	3	2	2	2	2	2	2	2
1	40	88	2	4	1	2	2	3	3	33	2	2	1	5	4	0	5	7	24	1	0	5	0	1	2	1	1	2	1	1	1	1	1	5	5	1	1	1	1	1	1	1	2	2	1	1	1	1	1
1	41	80	2	2	1	2	2	6	1	49	2	2	1	4	3	0	3	7	5	1	1	4	1	2	4	2	1	1	1	2	2	1	2	2	4	3	2	2	2	1	2	2	3	2	1	2	1	2	1
1	42	59	1	2	2	2	2	11	1	55	2	2	2	2	5	0	2	7	5	1	0	5	0	2	2	2	2	2	2	2	1	2	2	2	4	2	3	2	2	2	2	1	2	2	2	2	3	2	2
1	43	83	1	2	1	2	2	10	1	47	1	1	1	2	3	1	3	7	12	1	1	4	0	1	1	1	1	2	1	1	1	1	1	1	1	1	1	1	1	1	1	1	1	1	1	1	2	1	1
1	44	73	2	2	1	6	7	3	3	49	2	1	1	5	2	0	3	6	24	1	1	3	0	1	1	1	1	1	1	1	1	1	1	5	5	1	1	1	1	1	1	1	1	1	4	1	1	1	1
1	45	81	2	4	1	2	2	4	3	52	2	4	1	4	6	0	3	7	15	1	1	6	1	2	2	2	2	2	1	2	1	1	2	5	5	2	1	2	1	1	2	2	1	2	1	2	2	2	1
1	46	88	2	4	1	2	2	10	1	52	2	2	1	2	3	0	3	6	24	1	1	6	0	2	1	1	1	1	1	1	1	1	1	1	1	2	2	1	1	1	1	1	1	2	1	2	2	1	2
1	47	74	1	2	2	3	2	11	1	74	2	2	2	2	2	1	2	7	24	1	0	2	1	2	2	1	1	2	2	1	2	1	1	1	2	2	1	1	1	1	1	1	2	2	1	2	2	2	2
1	48	74	2	2	1	2	2	3	1	41	2	2	1	6	3	0	3	7	24	1	0	4	1	2	2	1	2	2	2	2	2	4	2	4	4	2	1	3	2	3	2	1	2	2	1	1	2	1	2
1	49	79	2	4	2	1	2	4	1	49	2	2	2	4	3	1	3	7	24	1	0	4	1	2	2	1	1	1	1	1	1	1	1	1	1	2	1	1	1	1	2	1	2	2	1	1	2	1	1
1	50	93	2	4	1	2	2	6	3	49	2	2	1	5	3	0	3	7	24	0	1	5	1	2	2	1	1	2	1	4	1	4	2	2	1	1	2	1	1	1	1	1	1	2	1	1	2	1	2
1	51	99	2	4	1	2	2	10	1	67	2	2	1	2	4	1	3	7	24	0	0	3	0	1	2	1	1	2	2	2	2	5	1	1	4	1	1	2	1	2	1	1	1	1	2	2	1	1	2
1	52	78	1	2	2	3	2	3	1	68	1	2	2	3	2	1	2	7	24	1	1	3	1	2	2	1	1	2	2	1	1	1	2	1	1	2	1	1	1	1	1	1	2	2	1	2	1	1	1
1	53	53	2	1	1	6	2	3	3	51	2	2	1	2	5	1	5	7	24	1	0	7	0	1	1	1	1	1	1	1	1	1	1	1	1	1	1	1	1	1	1	1	1	1	1	1	1	1	1
1	54	70	2	4	1	2	2	3	1	39	1	2	1	4	5	0	3	7	24	1	0	3	0	2	2	1	1	1	1	1	2	1	2	2	2	2	1	1	1	1	1	1	2	2	1	2	1	1	1
1	55	93	2	4	1	2	2	3	1	59	2	2	1	6	5	1	3	7	24	1	0	5	0	2	2	2	2	2	2	2	1	1	1	1	1	1	1	1	2	1	1	1	2	2	1	2	2	1	1
1	56	34	2	1	1	1	2	2	1	72	2	2	1	2	2	1	1	7	8	1	0	5	0	2	2	1	1	2	2	2	2	1	1	2	2	2	1	2	2	2	2	1	2	2	2	2	2	1	2
1	57	54	2	2	1	4	2	3	1	29	2	1	1	4	4	0	3	7	24	1	0	4	1	2	2	1	2	2	1	2	1	1	2	2	2	1	1	1	1	1	1	1	2	2	1	1	2	2	1
1	58	56	1	1	1	2	2	7	1	61	1	2	1	4	3	0	4	7	12	1	1	3	1	2	2	2	2	2	2	2	2	2	2	2	2	3	2	2	1	1	1	1	2	2	1	2	2	1	1
1	59	93	1	2	1	2	2	1	3	70	2	2	1	2	2	0	2	7	24	1	0	5	1	1	2	1	2	2	1	1	2	2	2	2	2	1	1	1	1	1	1	1	1	2	1	1	2	2	1
1	60	54	1	1	2	4	2	2	4	50	1	1	2	4	3	0	4	7	24	1	1	4	0	1	1	1	1	2	1	1	1	1	1	2	1	1	1	1	1	1	1	1	1	1	1	1	3	1	1
1	61	33	2	1	1	1	2	2	1	52	2	4	1	3	2	0	1	7	24	1	0	4	1	2	5	1	2	4	2	1	1	2	2	2	2	1	1	1	1	1	1	1	2	1	1	1	1	1	1
1	62	87	2	4	1	2	2	10	1	52	2	2	1	5	5	0	3	7	20	0	0	3	0	1	1	1	1	1	1	1	1	1	1	4	5	1	1	1	1	1	1	1	1	1	1	1	1	1	1
1	63	28	2	1	1	1	2	7	1	52	2	4	1	3	2	0	1	7	24	1	1	4	0	2	4	1	1	4	1	1	1	1	1	1	1	1	1	1	1	1	1	1	2	1	1	1	1	1	1
1	64	69	2	4	1	2	2	8	1	37	2	2	1	4	4	1	3	7	24	1	0	5	1	2	2	2	1	2	1	1	1	1	1	1	1	1	2	1	1	1	1	1	2	1	1	1	1	1	1
1	65	79	2	4	1	2	2	3	1	43	2	2	1	6	3	0	6	7	20	1	1	4	0	1	1	1	1	1	1	1	1	1	1	1	1	1	1	1	1	1	1	1	1	1	1	1	1	1	1
1	66	91	2	4	1	2	2	3	1	36	1	2	1	3	3	1	5	7	24	1	0	3	0	2	1	1	1	2	1	1	1	1	1	1	1	1	1	1	1	1	1	1	1	1	1	1	1	1	1
1	67	67	1	2	1	6	2	4	3	48	2	4	1	4	3	1	5	7	24	1	0	7	0	1	1	1	1	1	1	1	1	1	1	1	5	2	1	1	1	1	1	1	1	1	1	1	1	1	1
1	68	94	2	2	1	2	2	8	3	67	2	2	1	6	8	1	3	4	15	1	1	3	1	2	2	1	1	2	1	2	1	2	2	2	2	2	1	1	1	1	1	1	2	1	1	1	1	2	1
1	69	81	2	4	1	2	2	9	1	54	2	2	1	2	5	1	3	7	24	0	0	4	1	2	2	2	2	2	2	1	1	1	1	1	1	1	1	1	1	1	1	1	2	1	1	2	1	2	1
1	70	63	1	1	1	2	2	7	1	76	2	4	1	2	2	1	5	7	2	1	1	7	1	2	4	2	4	5	4	4	4	4	4	2	2	3	2	2	3	2	3	2	3	1	2	2	2	2	2
1	71	87	2	4	1	1	2	10	1	48	2	1	1	3	5	1	3	7	24	1	1	3	1	1	1	1	2	2	2	1	1	1	1	1	1	2	3	3	3	3	3	1	1	1	1	1	2	1	1
1	72	95	1	2	1	3	2	1	1	55	2	2	1	3	3	0	3	7	12	1	1	4	1	2	2	1	1	1	2	1	1	1	1	2	2	3	2	2	2	1	1	2	2	2	3	3	2	2	2
1	73	99	2	4	1	2	2	2	1	46	2	2	1	4	3	1	5	7	24	1	1	9	1	1	1	2	1	2	2	1	1	1	1	1	2	1	3	1	2	1	1	2	1	1	1	1	1	1	1
1	74	84	2	4	1	2	2	7	1	54	1	2	1	2	3	0	3	7	9	1	0	2	0	1	1	2	1	2	1	1	1	1	1	1	1	2	1	2	1	1	2	1	2	2	1	2	2	2	1
1	75	39	1	1	1	4	2	7	2	59	2	1	1	2	2	1	1	7	24	0	0	2	0	2	1	2	1	1	1	1	1	1	1	1	1	1	2	2	2	1	1	2	1	1	1	1	1	1	1
1	76	47	1	2	1	3	2	7	1	43	2	2	1	4	3	0	2	7	24	1	1	3	0	1	1	2	1	2	4	1	1	1	1	2	5	1	1	1	1	1	1	1	1	2	1	1	1	1	1
1	77	80	1	2	1	2	2	3	1	55	2	2	1	2	3	0	3	7	12	1	1	3	0	1	1	1	1	1	1	1	1	1	1	1	1	1	1	1	1	1	1	1	1	1	1	1	1	1	1
1	78	72	1	2	1	2	2	3	1	65	2	2	1	2	5	1	2	7	24	1	1	3	0	2	2	2	1	5	1	1	5	4	2	1	2	3	1	3	1	3	3	2	3	1	1	2	2	2	1
1	79	19	1	1	1	1	2	7	1	39	2	2	1	1	3	0	1	7	24	1	0	3	0	1	1	1	1	1	1	1	1	1	1	1	1	1	1	1	1	1	1	1	1	1	1	1	1	1	1
1	80	80	2	4	1	2	2	7	1	62	2	4	1	2	5	1	3	7	24	1	1	5	0	1	1	1	1	1	1	1	1	1	1	2	5	1	1	1	4	1	1	1	1	1	1	1	1	1	1
1	81	89	1	2	1	2	2	10	1	58	2	1	1	2	3	1	3	7	24	1	0	2	0	2	1	2	1	1	1	1	1	1	2	2	2	1	1	1	1	1	1	2	2	2	2	1	1	1	1
1	82	90	1	2	1	2	2	3	1	82	2	2	1	1	2	1	2	7	24	1	0	2	0	5	1	1	1	1	1	2	1	1	1	1	1	1	1	1	1	1	1	1	1	1	1	1	1	1	1
1	83	53	1	2	1	2	2	11	2	51	2	2	1	2	4	0	2	7	24	0	1	3	1	4	2	2	1	2	1	1	1	1	1	2	4	1	2	1	1	1	1	1	2	1	1	1	1	1	1
1	84	66	2	2	1	2	2	11	1	66	1	2	1	2	3	0	2	7	24	1	0	2	1	4	4	2	2	4	4	4	5	4	4	4	2	4	2	2	2	3	3	1	3	1	3	3	1	2	1
1	85	89	2	4	1	2	2	6	1	56	2	4	1	4	2	0	3	7	24	0	1	3	1	2	2	1	1	2	4	2	2	2	2	2	2	2	1	2	1	3	2	1	3	2	2	2	2	1	2
1	86	74	2	2	1	2	6	11	3	64	2	2	1	2	3	1	2	7	24	1	0	7	1	4	4	2	1	4	2	4	1	1	2	2	2	2	2	1	1	1	1	1	2	3	1	3	2	2	2
1	87	78	1	2	2	2	2	1	1	24	2	1	2	6	2	0	5	7	24	1	0	3	0	1	1	1	2	2	1	2	1	1	2	1	2	1	1	1	1	1	1	1	1	1	1	1	1	1	1
1	88	41	2	4	2	2	2	8	1	69	2	2	2	2	4	1	1	7	24	0	0	7	1	4	4	1	1	4	4	1	2	1	4	2	2	3	3	2	2	1	1	3	3	3	2	3	2	3	2
1	89	92	2	4	1	2	2	11	3	52	2	3	1	2	2	0	3	7	24	1	0	3	0	2	2	1	2	1	1	1	1	1	1	2	4	1	1	1	1	1	1	1	1	1	1	1	1	1	1
1	90	68	2	2	1	2	2	11	3	70	1	2	1	2	2	1	2	7	24	1	0	2	1	2	4	1	1	2	1	2	2	2	2	4	2	1	3	2	2	2	1	2	1	1	1	1	1	1	1
1	91	84	2	2	1	2	2	11	1	58	2	1	1	6	3	0	3	7	24	0	0	6	0	1	1	1	1	2	1	1	2	2	1	1	1	1	1	1	2	1	1	1	2	2	1	2	1	1	1
1	92	87	2	4	1	2	2	10	3	60	1	2	1	6	2	1	3	7	24	0	1	4	1	4	2	2	1	1	2	2	2	1	2	2	2	2	1	1	1	3	2	1	2	2	2	2	2	2	2
1	93	78	2	4	1	2	2	10	1	42	2	1	1	4	4	0	5	7	24	0	0	4	0	2	1	1	1	2	1	1	1	1	1	1	2	1	1	1	1	1	1	1	1	1	1	1	1	1	1
1	94	32	2	1	1	5	2	11	1	73	2	4	1	2	2	1	3	7	24	1	0	4	1	4	4	2	2	4	4	1	1	2	2	4	4	3	2	2	1	2	2	2	2	2	1	1	2	2	1
1	95	11	1	1	1	1	2	5	1	73	2	2	1	2	2	1		7	24	1	0	3	1	2	1	2	1	2	1	1	1	1	1	1	1	1	1	1	1	3	1	1	2	1	2	1	1	2	1
1	96	88	2	2	1	1	2	3	1	48	2	2	1	3	3	1	3	7	12	1	1	4	0	2	2	2	1	1	1	1	1	2	1	1	2	2	1	1	2	1	1	1	1	1	1	1	1	2	2
1	97	70	2	2	1	2	2	3	1	48	2	2	1	6	3	0	3	7	20	1	0	4	0	2	2	2	1	1	1	2	1	2	1	1	1	2	2	2	1	2	2	2	2	2	2	2	2	2	2
1	98	83	1	4	1	2	2	3	1	48	2	2	1	4	6	1	5	3	24	1	0	4	0	1	1	1	1	1	1	1	1	1	1	1	2	1	1	1	1	1	1	1	1	1	1	1	1	1	1
1	99	57	2	2	1	3	2	1	1	31	2	2	1	6	2	0	3	7	24	1	0	7	0	1	2	1	1	1	1	1	1	1	2	2	2	1	1	1	2	2	1	1	3	3	2	2	2	3	2
1	100	74	1	2	1	2	2	10	3	50	1	3	1	4	2	1	3	7	8	1	0	7	1	1	2	1	1	1	1	1	1	1	1	1	5	1	1	1	1	1	1	1	1	1	1	1	1	1	1
1	101	90	2	2	1	2	2	12	1	69	2	3	1	2	2	1	3	7	24	1	0	2	1	1	1	1	1	1	1	1	1	1	1	1	1	1	1	1	1	1	1	1	1	1	1	1	1	1	1
1	102	101	2	4	1	2	2	4	3	63	2	1	1	2	2	1	3	7	24	0	0	2	1	2	4	1	2	2	2	2	2	2	2	4	2	1	1	1	1	1	1	1	2	2	1	2	1	1	2
1	103	79	2	3	1	2	2	11	1	56	2	2	1	2	5	1	3	7	24	1	0	3	0	4	1	1	1	1	1	1	1	1	1	1	1	4	1	1	1	1	1	1	1	1	1	1	1	1	1
1	104	46	1	3	1	5	2	7	1	77	1	2	1	2	2	0	1	7	24	1	0	5	1	2	1	1	1	1	1	1	1	1	2	4	4	1	1	1	1	1	1	1	3	1	1	1	1	1	1
1	105	77	2	4	1	3	2	11	1	74	2	1	1	6	4	1	4	7	24	0	0	2	1	2	2	2	1	2	1	2	2	2	2	2	2	3	2	1	1	1	1	1	1	1	1	2	2	2	1
1	106	58	1	2	1	6	2	8	1	45	2	2	1	6	3	1	4	3	2	1	0	3	1	2	2	2	1	2	2	1	1	1	2	2	2	2	2	2	1	2	2	1	2	2	1	2	1	1	1
1	107	59	1	2	1	5	2	1	1	39	2	2	1	3	3	0	2	7	24	0	1	3	1	5	5	2	2	2	2	2	1	2	2	5	5	3	1	2	1	2	2	1	4	1	4	4	4	4	2
1	108	69	1	2	1	2	2	10	1	40	2	2	1	2	3	0	4	7	24	0	0	7	1	4	2	2	2	2	2	2	2	2	2	2	2	2	3	2	2	2	1	1	2	2	2	2	2	2	2
1	109	78	2	4	1	4	2	3	1	47	2	2	1	4	3	0	1	6	12	1	1	5	1	2	2	4	4	2	2	2	1	2	2	2	2	2	2	3	2	2	2	2	2	2	2	3	2	2	2
1	110	93	1	4	1	2	2	10	1	49	1	2	1	2	3	0	3	5	16	1	0	5	0	4	4	1	1	2	2	2	2	2	2	2	2	2	1	1	1	1	1	1	1	1	1	1	1	1	1
1	111	95	1	2	1	3	2	2	1	39	2	2	1	6	4	0	3	7	14	1	1	7	0	2	2	2	1	2	2	2	1	2	2	2	2	2	1	2	1	1	2	1	2	2	1	1	2	2	2
1	112	89	1	2	1	2	2	4	3	49	1	2	1	5	3	0	3	7	12	1	1	7	0	2	2	2	2	2	1	1	1	2	2	2	2	2	1	1	1	1	1	2	2	2	2	1	2	2	1
1	113	67	2	4	1	2	2	3	1	58	2	1	1	4	3	0	5	7	24	1	0	3	0	2	2	2	2	1	2	2	1	1	2	2	2	2	2	2	1	1	2	1	2	2	1	1	1	2	2
1	114	85	1	2	1	2	2	3	1	41	1	2	1	2	3	1	3	7	24	0	0	3	0	1	1	1	1	1	1	1	1	1	1	1	1	1	1	1	1	1	1	1	1	1	1	1	1	1	1
1	115	51	1	1	1	2	2	2	1	48	1	2	1	5	3	1	5	7	8	1	1	4	1	2	2	1	1	1	1	2	2	2	2	2	1	4	2	2	1	2	2	1	1	2	2	2	2	2	2
1	116	88	2	4	1	2	2	3	1	47	2	3	1	6	3	0	3	7	24	0	1	4	0	2	2	1	1	2	2	1	1	1	1	4	5	2	1	1	1	1	1	2	1	2	2	2	2	2	2
1	117	77	1	2	1	3	2	6	3	56	2	2	1	4	4	1	3	7	24	0	0	4	0	1	1	1	1	1	1	1	1	1	1	1	1	2	2	2	2	2	2	2	2	2	2	2	2	2	2
1	118	83	2	4	1	2	2	3	4	48	1	2	1	6	3	1	3	7	24	1	0	3	0	1	1	1	1	1	1	1	1	1	1	1	1	1	1	1	1	1	1	1	1	1	1	1	1	1	1
1	119	48	1	2	1	2	2	2	4	41	2	2	1	2	2	0	2	7	24	0	0	3	1	1	2	1	1	2	1	1	1	1	1	5	2	2	1	1	1	1	1	1	2	1	1	1	2	2	1
1	120	92	1	2	1	2	2	10	1	46	2	2	1	6	6	0	5	7	12	1	1	5	0	2	2	2	2	2	2	2	2	2	2	4	4	2	3	2	2	1	2	1	2	2	2	1	2	1	2
1	121	65	1	2	1	6	8	3	1	67	2	2	1	6	8	1	2	7	15	1	0	2	1	4	2	2	2	2	4	4	4	4	2	2	2	2	3	2	2	2	2	1	2	2	1	2	2	2	2
1	122	91	2	4	1	2	2	10	1	51	1	2	1	6	3	0	3	7	16	1	1	2	0	2	1	2	2	2	2	2	2	2	2	2	1	2	1	2	1	1	1	1	1	1	1	1	1	1	1
1	123	39	1	4	1	3	2	3	2	32	1	1	1	3	3	0	4	3	12	1	1	3	1	2	2	2	2	4	4	2	2	2	2	2	2	2	2	2	2	2	2	2	2	2	2	2	2	2	2
1	124	89	1	4	1	2	2	10	3	58	2	2	1	6	4	1	3	7	24	0	1	4	1	5	4	2	2	4	4	2	2	4	2	2	1	1	1	1	1	2	1	1	2	3	1	2	3	3	2
1	125	93	2	4	1	2	2	10	1	62	2	2	1	2	5	0	1	4	24	1	1	7	0	1	1	1	2	1	1	1	1	1	1	1	1	1	1	1	1	1	1	1	1	1	1	1	1	1	1
1	126	57	2	2	1	2	2	1	1	34	2	1	1	6	4	0	3	7	24	1	0	3	0	1	1	1	1	1	1	1	1	1	1	4	2	1	1	1	1	1	1	1	1	1	1	1	1	1	1
1	127	93	2	4	1	2	2	1	3	60	2	3	1	2	3	0	1	7	19	1	1	4	0	1	1	1	1	1	1	1	1	1	1	1	1	1	1	1	1	2	1	1	1	1	1	1	1	1	1
1	128	81	2	4	1	2	2	10	3	50	1	1	1	2	3	0	3	7	12	1	0	2	0	2	2	1	2	2	2	1	1	1	1	2	2	2	1	2	1	2	1	1	2	1	1	2	2	1	1
1	129	67	1	2	2	2	2	2	1	66	2	2	2	2	3	0	2	7	24	0	0	5	0	1	1	1	1	1	1	1	1	1	1	2	2	1	1	1	1	1	1	1	1	1	1	1	1	1	1
1	130	67	1	2	1	6	2	3	1	53	1	2	1	6	4	1	1	4	18	1	0	3	0	1	1	1	1	1	1	1	1	1	1	5	4	2	2	2	1	1	1	1	2	1	1	1	2	2	1
1	131	68	2	2	1	2	2	3	3	69	1	2	1	2	2	0	2	7	24	0	0	4	0	2	2	1	1	1	1	1	2	1	1	1	2	1	1	1	1	1	1	1	1	1	1	1	1	1	1
1	132	44	2	2	1	6	2	1	1	62	2	4	1	2	3	1	1	7	24	1	1	5	1	1	1	1	1	1	1	1	1	1	1	1	1	3	3	3	3	2	2	2	2	2	2	3	2	2	3
1	133	65	1	1	1	3	2	6	1	65	2	4	1	5	4	1	5	4	24	1	0	3	1	5	2	1	2	2	2	2	1	1	4	2	2	3	3	2	4	4	4	1	1	2	2	2	3	3	4
1	134	69	1	2	1	2	2	2	1	68	2	2	1	2	2	1	2	7	24	1	0	2	1	1	2	1	1	2	1	1	1	2	4	4	2	3	4	4	4	1	4	1	3	1	1	2	1	2	2
1	135	90	2	4	1	2	2	10	1	60	2	2	1	2	4	0	6	7	4	1	0	2	0	2	2	1	1	1	1	1	1	1	1	4	4	1	1	1	1	1	1	1	1	1	1	1	1	1	1
1	136	78	1	2	1	2	2	3	1	54	2	2	1	3	6	0	4	7	13	1	0	3	0	1	1	1	1	1	1	1	1	1	1	4	1	1	1	1	1	1	1	1	1	1	1	1	1	1	1
1	137	73	2	1	1	2	2	3	1	54	2	3	1	6	4	0	5	2	20	1	0	4	0	2	2	2	2	2	2	2	2	2	2	2	2	2	2	2	2	2	2	2	2	2	2	2	2	2	2
1	138	68	2	2	1	2	2	2	1	43	2	2	1	6	2	1	3	7	24	0	1	6	1	4	2	1	1	2	2	2	2	2	1	4	5	2	2	1	1	1	2	2	3	2	3	3	2	3	2
1	139	40	2	1	1	2	2	3	1	56	2	1	1	6	3	1	4	7	24	0	0	4	0	2	2	1	1	1	1	1	1	1	2	2	2	2	1	1	1	1	1	1	1	1	1	2	2	1	1
1	140	83	1	2	1	2	2	11	1	48	2	2	1	5	3	0	3	4	12	1	0	3	0	1	2	1	1	1	1	2	1	1	1	2	5	1	1	1	1	2	1	1	1	1	1	1	1	1	1
1	141	92	2	2	1	2	2	8	3	51	2	2	1	4	2	1	3	7	24	0	0	4	0	1	1	1	1	1	1	1	1	1	1	1	1	1	1	1	2	1	1	1	1	1	1	1	1	2	1
1	142	94	2	4	1	2	2	1	1	56	1	2	1	2	5	0	3	7	24	1	0	3	0	1	1	1	1	1	1	1	1	1	1	1	1	1	1	1	1	1	1	1	1	1	1	1	1	1	1
1	143	85	2	4	1	2	2	1	1	59	1	2	1	4	5	1	3	7	24	1	0	6	1	2	2	2	1	2	4	4	2	2	2	4	2	2	2	1	1	2	2	2	2	2	1	2	2	1	1
1	144	77	2	4	1	2	2	1	3	46	1	1	1	4	3	0	3	7	24	0	0	2	0	1	1	2	1	2	1	1	1	1	2	2	2	2	2	1	1	2	1	1	2	2	2	1	2	1	1
1	145	81	2	4	1	2	2	6	1	43	2	3	1	4	2	1	3	7	24	1	0	9	1	4	2	1	1	4	1	2	1	1	1	2	2	2	1	1	2	2	1	1	2	2	1	2	1	2	1
1	146	93	2	4	1	1	2	10	3	59	2	2	1	2	3	0	3	7	24	1	1	5	0	2	1	1	1	1	1	2	1	1	1	5	5	1	1	2	2	1	1	1	1	2	2	2	1	1	1
1	147	86	1	2	1	2	2	3	3	56	2	2	1	2	6	1	3	7	24	1	1	5	1	2	4	1	1	5	5	5	5	4	1	2	5	4	3	2	1	1	1	1	2	1	1	1	2	3	1
1	148	84	2	4	1	2	2	10	3	64	1	2	1	2	3	1	3	7	24	1	0	3	0	2	1	1	1	2	1	2	1	1	1	5	5	1	1	1	1	2	1	1	1	1	2	1	1	1	1
1	149	87	1	2	1	2	2	3	1	50	1	2	1	2	3	1	3	7	6	1	0	5	0	2	5	2	1	2	1	2	1	2	1	4	5	1	1	1	1	1	2	1	3	1	2	2	2	2	1
1	150	99	1	2	1	2	2	1	1	54	2	2	1	6	4	0	3	7	24	0	1	4	1	1	1	1	1	2	1	2	1	1	2	1	1	1	1	1	1	1	1	2	1	1	1	1	1	2	1
1	151	89	1	2	1	2	2	10	3	53	2	2	1	4	3	1	3	7	20	1	0	6	1	2	2	1	1	1	1	2	1	1	1	1	1	1	1	1	1	1	1	1	2	1	1	1	2	1	1
1	152	64	1	2	1	2	2	3	1	33	2	2	1	6	3	1	3	7	24	1	0	7	1	1	2	1	1	1	1	1	1	1	1	5	5	1	2	1	1	1	2	1	2	2	1	2	1	2	1
1	153	74	1	2	1	2	2	1	1	52	2	2	1	3	3	0	3	7	24	1	1	6	1	2	5	1	1	5	1	1	1	5	1	4	4	3	2	1	1	1	2	4	4	4	4	2	4	4	1
1	154	82	1	4	1	2	2	6	1	25	2	1	1	4	2	1	5	7	24	1	0	5	0	4	1	1	1	1	1	1	1	1	1	1	1	1	1	1	1	1	1	1	1	1	1	1	1	1	1
1	155	75	2	2	1	2	2	1	1	28	2	2	1	4	2	0	5	7	24	1	1	6	0	1	1	1	1	1	1	1	1	1	1	2	5	2	2	2	1	2	3	2	2	1	1	1	1	1	2
1	156	59	1	2	1	5	2	1	1	39	2	2	1	3	3	0	2	7	24	0	0	3	1	4	4	2	2	4	2	4	2	2	1	1	4	4	1	1	4	3	3	1	4	4	4	4	4	4	4
1	157	80	2	2	1	3	2	10	1	26	1	2	1	2	2	1	2	4	12	1	1	2	1	5	5	5	5	5	5	5	5	5	5	5	5	3	3	3	3	3	2	3	2	3	2	2	2	2	3
1	158	36	2	2	2	6	4	1	1	36	2	2	2	6	4	0	3	4	24	1	0	7	0	1	1	1	1	1	1	1	1	1	1	1	5	1	1	1	1	1	2	1	1	1	1	1	1	1	2
1	159	98	2	4	1	2	2	1	1	40	2	2	1	4	5	0	5	7	24	0	0	5	0	4	1	2	2	2	1	1	1	1	1	1	1	1	1	1	1	2	1	1	1	1	1	1	1	1	1
1	160	49	1	1	1	2	2	7	1	51	1	3	1	3	5	1	4	7	24	1	0	3	1	4	4	2	2	2	2	2	2	2	2	4	2	2	1	2	1	2	2	1	1	1	2	1	2	1	2
1	161	81	2	2	1	3	2	3	1	53	2	1	1	4	4	0	3	7	24	1	1	4	0	2	2	1	1	2	1	1	1	1	1	2	5	2	2	2	2	2	2	2	2	2	1	2	2	2	2
1	162	57	2	2	1	2	2	3	1	58	1	2	1	2	3	0	2	7	24	1	0	2	1	2	2	1	4	4	1	1	1	1	2	4	5	1	1	1	3	4	2	1	1	1	1	1	1	2	2
1	163	52	2	2	1	1	2	3	1	51	2	2	1	4	4	0	4	7	24	1	0	6	0	2	1	1	1	1	1	1	1	1	1	1	1	2	1	2	2	3	1	1	2	1	1	2	2	2	2
1	164	90	2	1	1	2	2	3	1	55	2	2	1	2	3	1	3	7	24	0	0	3	0	1	1	1	1	1	1	1	1	1	1	1	1	1	1	1	2	2	1	1	1	1	1	1	1	1	1
1	165	81	1	3	1	2	2	12	1	81	1	3	1	2	2	0	2	7	24	0	0	3	0	2	1	1	1	1	1	1	1	1	1	1	1	2	1	1	1	1	1	1	1	1	2	1	2	1	1
1	166	16	2	1	1	5	2	2	1	38	2	2	1	5	5	0	1	7	24	0	0	9	0	2	1	2	2	2	2	2	2	2	1	2	4	2	2	2	1	2	3	2	2	2	2	2	2	1	2
2	167	99	2	4	1	1	8	10	1	47	2	2	1	4	4	0	6	5	7	0	1	8	0	4	2	2	2	2	2	2	2	2	2	2	5	1	1	1	1	1	1	1	2	1	1	1	1	1	1
2	168	86	2	4	1	2	8	2	3	31	2	2	1	6	6	0	6	5	4	1	1	7	0	1	1	1	1	1	1	1	1	1	1	1	1	1	1	1	1	1	1	1	1	1	1	1	1	1	1
2	169	97	2	4	1	1	2	10	3	53	2	2	1	2	3	0	6	7	24	1	1	6	1	2	2	1	1	2	2	2	2	2	2	2	2	2	1	1	1	1	1	1	1	1	1	1	2	1	1
2	170	84	2	2	1	2	2	3	3	56	2	1	1	6	6	1	3	7	12	1	1	3	1	2	2	2	1	2	2	2	2	2	1	1	1	2	2	2	1	1	1	1	1	1	1	1	2	1	1
2	171	83	2	4	1	2	2	3	1	44	1	2	1	6	4	1	3	7	24	1	1	6	1	4	5	1	2	2	2	4	2	2	2	4	5	4	4	2	2	2	2	3	4	2	3	2	3	3	3
2	172	83	2	4	1	2	2	3	1	44	1	2	1	6	4	1	3	7	24	1	1	6	1	2	5	1	2	2	2	1	2	2	2	4	5	3	3	2	4	2	2	2	4	3	3	3	3	3	3
2	173		1	4	1	2	2	3	1	62	2	2	1	2	5	0	7	2	1	1	1	3	0	1	1	1	1	1	1	1	1	1	1	2	4	1	2	1	1	1	1	1	1	1	1	2	1	1	1
2	174	93	2	4	1	2	2	10	1	61	2	3	1	2	3	0	3	7	24	1	0	3	0	2	2	2	1	2	1	1	1	1	1	1	1	2	1	1	1	1	1	1	1	1	1	1	1	1	1
2	175	100	1	2	1	2	2	10	1	62	1	2	1	2	5	1	3	4	6	1	0	4	0	2	2	2	2	2	2	2	2	2	2	2	2	2	2	2	2	2	2	2	2	2	2	2	2	2	2
2	176	94	2	4	1	2	2	10	1	42	2	2	1	2	3	0	1	5	12	1	1	5	0	1	1	1	1	1	1	1	1	1	1	1	1	1	1	1	1	1	1	1	1	1	1	1	1	1	1
2	177	96	2	4	1	2	2	10	3	66	2	2	1	2	3	0	1	7	24	1	1	6	1	1	1	1	1	1	1	1	1	1	1	1	2	1	1	1	1	1	1	1	1	1	1	1	1	1	1
2	178	93	2	3	1	2	2	10	1	61	2	3	1	2	3	1	3	7	24	1	0	3	0	2	2	2	2	2	2	2	2	2	2	2	2	2	3	2	1	3	2	1	1	1	1	1	1	2	1
2	179	98	2	4	1	1	2	10	1	58	2	1	1	4	3	0	3	7	24	1	0	2	0	1	2	1	1	1	1	1	1	1	1	1	1	2	1	1	1	1	1	1	1	1	1	1	1	1	1
2	180		2	4	1	3	2	12	1		2	2	1	2	3	1	5	7	1	1	0	3	0	1	2	1	1	1	1	1	1	1	1	1	1	2	2	1	1	1	2	1	2	1	1	1	1	1	1
2	181	28	1	1	1	2	2		4	50	2	3	1	3	3	0	1	7	5	1	0	4	0	2	2	2	2	2	2	2	2	2	2	2	2	2	1	1	1	1	1	1	1	1	1	2	2	1	1
2	182	64	1	2	1	4	8	3	3		2	2	1	6	2	0	2	7		0	0		0	2	4	1	1	2	2	2	1	2	1	5	1	1	1	1	1	2	1	1	2	1	1	1	1	1	1
2	183	92	2	4	1	2	2	10	3	62	1	3	1	6	4	1	3	7	12	0	0	2	1	5	5	4	2	2	5	5	5	5	2	2	4	3	3	2	3	3	3	3	3	3	3	3	3	2	2
2	184	88	2	4	1	1	2	10	1	44	2	2	1	3	3	0	6	3	5	1	0	4	0	2	2	2	2	2	2	2	2	2	2	2	2	1	1	2	1	1	1	1	1	1	1	1	1	1	1
2	185	102	2	4	1	1	2	4	3	61	2	2	1	4	4	1	3	5	5	1	0	2	0	2	4	4	4	4	4	4	4	4	4	4	4	2	2	2	2	2	1	1	1	1	1	2	2	2	2
2	186	84	2	2	1	2	2	10	1	54	2	1	1	4	4	0	3	5	6	1	1	5	0	2	2	2	2	2	2	2	2	2	2	2	2	2	1	1	1	1	1	1	1	1	1	1	1	1	1
2	187	72	2	1	1	6	2	10	1	67	2	2	1	6	2	1	4	7	24	1	1	5	0	2	2	1	1	1	1	1	1	1	1	1	1	1	1	1	1	1	2	1	1	1	1	1	1	1	1
2	188	38	1	2	2	6	6	3	3	38	1	2	2	6	6	0	3	7	10	1	1	6	0	2	2	2	2	2	2	2	2	2	2	2	2	1	1	1	1	1	1	1	1	1	1	1	1	1	1
2	189	68	1	2	2	2	2	1	1	47	2	4	2	6	5	1	1	3	8	1	1	4	0	2	2	1	1	2	2	1	2	1	2	5	5	3	3	3	1	1	1	1	2	2	2	2	3	3	2
2	190	7	2	1	1	1	8	5	4	39	2	1	1	6	4	0	1	7	24	1	0	9	0	2	2	1	1	1	1	1	1	1	1	1	1	2	2	1	1	1	1	1	1	1	1	1	1	1	1
2	191	91	2	4	2	2	2	6	1	51	2	2	2	3	3	1	3	7	4	1	0	10	0	2	2	2	2	2	2	2	2	2	2	2	2	1	1	1	1	1	1	1	1	1	1	1	1	1	1
2	192	65	1	2	1	2	2	12	1	61	2	2	1	2	5	0	2	7	16	1	0	3	0	2	2	2	2	2	1	2	2	2	4	4	4	2	1	1	1	1	1	1	1	1	1	1	1	1	1
2	193	92	2	4	2	1	2	10	1	56	2	2	2	2	3	0	3	7	24	1	0	4	0	1	2	1	1	2	1	1	1	2	1	2	4	2	1	2	1	2	1	2	2	1	1	2	1	1	2
2	194	81	1	2	1	2	2	11	1	81	2	2	1	2	2	0	2	7	24	1	0	2	0	2	2	2	2	2	2	2	2	2	2	2	2	2	1	1	1	2	1	1	2	1	1	1	1	1	2
2	195	87	2	4	1	2	2	3	1	67	2	2	1	6	6	1	5	7	24	1	0	6	1	1	1	1	1	1	1	1	1	1	1	1	1	2	2	2	1	1	2	1	2	2	1	2	1	1	1
2	196	76	2	4	1	2	2	10	1	52	2	2	1	4	4	1	1	7	2	0	0	5	0	1	1	1	1	1	1	1	1	1	1	5	5	1	1	1	1	1	1	1	1	1	1	1	1	2	1
2	197	12	2	1	1	1	2	2	1	12	2	2	1	6	6	1	1	7	12	1	0		1	2	2	2	2	2	2	2	2	2	2	2	2	1	1	1	1	1	1	1	2	2	1	1	1	1	1
2	198	76	1	2	2	2	2	1	1	72	2	2	2	2	2	1	2	7	12	0	1	4	1	4	4	2	2	4	2	2	2	2	2	2	2	2	2	2	1	2	2	2	2	2	2	2	2	2	2
2	199	70	1	2	2	2	2	1	1	42	2	3	2	4	5	0	1	7	24	1	0	4	0	2	2	1	1	2	1	1	1	2	1	2	2	3	2	1	1	1	1	1	2	1	1	1	2	2	1
2	200	91	2	4	1	2	2	3	1	64	2	2	1	2	5	1	5	7	2	0	0	5	0	1	2	1	1	1	1	1	1	1	1	2	2	2	1	1	1	1	1	1	1	1	1	1	1	1	1
2	201	81	1	2	1	2	2	11	1	81	2	2	1	2	2	0	2	7	24	1	0	2	0	2	2	2	2	2	2	2	2	2	2	2	5	2	1	1	1	1	1	1	2	2	1	2	1	1	1
2	202	79	2	4	2	2	2	3	3	50	2	2	2	3	3	0	3	3	8	1	0	2	0	1	2	1	1	1	1	1	1	1	1	1	2	1	1	1	1	1	1	1	1	1	1	1	1	1	1
2	203	90	2	4	1	2	2	12	4	45	2	2	1	2	5	0	1	7	24	1	0	3	0	1	1	1	1	1	1	1	1	1	1	1	1	1	1	1	1	1	1	1	1	1	1	1	1	1	1
2	204	85	2	2	1	2	2	10	1	60	2	2	1	3	3	1	3	7	24	1	1	5	0	1	1	1	1	1	1	1	1	1	1	1	1	1	1	1	1	1	1	1	1	1	1	1	1	1	1
2	205	95	1	2	1	2	2	10	1	53	2	2	1	2	5	0	3	7	24	1	1	5	0	1	1	1	1	1	1	1	1	1	1	1	2	1	1	1	1	1	1	1	1	1	1	1	1	1	1
2	206	94	2	4	1	2	2	10	1	67	2	2	1	2	5	0	3	7	24	1	1	2	0	1	1	1	1	1	1	1	1	1	1	1	2	1	1	1	1	1	1	1	1	1	1	1	1	1	1
2	207	81	2	4	1	2	2	3	1	55	2	2	1	2	5	1	3	7	24	1	0	4	0	1	1	1	1	1	1	1	1	1	1	1	1	1	1	1	1	1	1	1	1	1	1	1	1	1	1
2	208	91	2	4	1	2	2	3	1	52	2	4	1	2	5	1	3	7	24	1	1	3	0	1	1	1	1	1	1	1	1	1	1	1	1	1	1	1	1	1	1	1	1	1	1	1	1	1	1
2	209	90	2	2	1	2	2	2	1	49	2	2	1	4	3	0	3	7	6	1	1	4	0	2	1	1	1	1	1	1	2	1	1	4	2	1	2	2	2	3	2	2	2	1	2	2	2	1	1
2	210	90	1	4	1	2	2	10	1	65	2	3	1	2	3	1	3	7	24	1	1	3	0	1	1	1	1	1	1	1	1	1	1	1	1	1	1	1	1	1	1	1	1	1	1	1	1	1	1
2	211	101	1	4	1	2	2	10	1	55	2	2	1	2	4	0	3	7	24	0	1	3	0	2	2	1	1	1	1	1	1	1	1	1	1	2	1	1	1	1	1	1	1	1	1	1	1	1	1
2	212	85	1	2	2	2	2	6	1	47	1	2	2	3	5	1	6	7	5	1	1	5	0	1	1	1	1	1	1	1	1	1	1	2	2	2	1	1	1	2	1	1	1	1	2	1	1	1	1
2	213	78	2	4	1	3	2	3	1	56	2	2	1	6	4	1	3	7	20	0	0	3	0	2	2	2	2	2	2	2	1	1	1	2	2	1	2	1	2	1	2	2	1	1	2	2	1	1	1
2	214	64	2	2	1	3	2	11	1	66	1	2	1	3	3	1	2	7	12	1	1	4	0	2	2	1	2	1	1	1	1	1	2	2	2	1	1	2	1	2	1	1	1	1	1	1	1	1	1
2	215	88	2	2	1	2	3	2	1	57	2	2	1	2	3	0	3	7	24	1	1	4	1	1	2	2	4	1	1	1	1	1	1	2	2	1	1	1	1	1	1	1	1	1	1	1	1	1	1
2	216	68	2	2	1	1	3	12	1	70	1	2	1	1	3	0	2	7	20	0	1	3	1	1	1	1	1	1	2	2	1	1	1	1	5	2	1	1	2	2	1	1	1	1	1	1	1	1	1
2	217	21	1	1	1	2	2	9	1	44	1	1	1	4	5	0	7	7	8	1	1	4	1	2	2	1	1	1	1	1	1	1	1	4	2	2	1	1	1	1	2	1	1	1	1	1	1	1	1
2	218	90	2	4	1	2	2	10	3	58	2	2	1	4	5	0	3	7	8	1	1	6	0	2	2	1	1	1	1	1	1	1	1	4	2	2	1	1	1	1	2	1	1	1	1	1	1	1	1
2	219	87	2	1	1	2	2	10	1	77	1	2	1	4	8	1	4	7	8	0	0	2	1	2	2	1	1	1	1	1	1	1	1	1	4	2	1	1	1	2	1	1	1	1	1	1	1	1	2
2	220	93	1	4	1	2	2	4	3	58	2	1	1	6	8	0	3	7	24	1	0	3	0	1	1	1	1	1	1	1	1	1	1	1	1	2	1	1	1	1	1	1	2	1	1	1	1	1	1
2	221	87	2	4	1	2	2	10	3	52	2	2	1	6	6	0	3	5	10	1	0	2	0	2	2	1	1	2	1	1	1	2	1	4	4	2	2	2	1	2	2	1	2	2	2	1	2	2	3
2	222	86	2	4	1	2	2	4	3	60	2	1	1	6	8	0	3	7	12	1	0	3	1	4	2	2	2	2	2	2	1	2	2	2	2	1	1	1	1	1	1	1	1	1	1	1	1	1	1
2	223	91	1	2	1	3	2		1	61	2	2	1	5	5	0	3	1	8	1	0	4	0	2	2	2	2	2	2	2	2	1	1	1	5	1	2	1	1	1	1	1	1	1	1	1	1	1	1
2	224	81	2	4	1	2	2	12	3	54	2	2	1	3	3	0	3	7	12	1	1	5	0	2	2	2	2	2	2	2	2	1	2	4	2	1	1	1	1	1	1	1	2	1	1	2	2	1	1
2	225	79	1	2	1	2	2	10	1	76	2	2	1	2	2	1	2	7	15	1	1	3	0	2	2	1	1	2	2	1	2	1	2	2	2	1	1	1	1	2	2	1	1	1	1	1	1	1	1
2	226	68	2	2	1	2	2	1	1	74	1	2	1	2	3	0	2	7	16	1	1	4	0	2	2	1	1	1	1	1	1	1	2	1	2	1	1	1	1	2	2	1	1	1	1	1	1	1	1
2	227	59	2	2	1	2	3	11	1	35	2	2	1	4	3	0	1	3	5	1	0	5	0	2	2	2	2	2	2	2	2	2	2	2	2	2	1	2	1	2	1	1	2	1	1	1	2	1	1
2	228	88	2	4	1	2	2	6	1	63	2	2	1	6	4	1	3	2	5	1	0	4	0	1	2	1	1	1	2	1	1	1	1	1	1	1	1	1	1	1	1	1	2	1	1	1	1	1	1
2	229	72	1	2	1	2	2	12	1	69	2	2	1	2	2	0	2	7	20	1	1	7	1	2	2	2	2	2	2	2	2	2	2	2	2	2	2	1	1	2	2	1	1	1	2	2	2	1	1
2	230	49	1	4	1	2	2	3	1	62	2	4	1	2	3	1	4	7	4	0	0	2	0	2	2	1	1	2	1	2	2	2	2	2	2	2	2	1	1	2	1	1	1	1	1	2	2	1	1
2	231	92	2	1	2	2	2	3	1	86	1	1	2	2	2	1	4	7	2	1	0	2	0	1	2	1	1	1	1	1	1	1	1	2	2	1	2	2	2	3	2	2	2	2	2	2	2	1	1
2	232	81	1	2	1	2	2	6	1	73	2	2	1	2	2	1	2	7	12	1	1	2	1	2	2	2	2	2	2	2	2	2	2	2	2	1	1	1	1	2	2	1	2	1	1	1	2	1	1
2	233	83	1	2	1	2	2	6	1	60	2	2	1	3	3	1	1	5	8	1	1	4	0	1	1	1	1	1	1	1	1	1	1	1	1	1	2	1	1	1	1	1	1	1	1	1	1	1	1
2	234	89	2	4	1	1	2	10	1	41	2	2	1	4	3	0	5	7	12	1	1	6	0	1	1	1	1	1	1	1	1	1	1	2	2	1	1	1	1	1	1	1	1	1	1	1	1	1	1
2	235	69	1	2	1	2	2	3	1	74	2	2	1	2	2	0	2	7	14	1	0	2	1	2	1	2	1	2	2	1	2	1	1	2	5	2	1	1	1	1	1	1	2	1	1	1	2	2	1
2	236	89	2	4	1	1	8	4	1	52	2	2	1	2	3	0	3	7	24	0	0	6	0	1	1	1	1	1	2	2	1	1	1	1	5	2	1	1	1	2	1	1	2	2	1	1	1	1	1
2	237	85	1	2	1	2	2	10	1	79	2	2	1	2	3	1	2	7	24	0	0	2	0	2	2	2	1	2	5	2	2	1	1	2	4	1	1	1	1	3	3	1	3	1	1	1	1	3	2
2	238	79	1	2	1	2	2		1	55	2	2	1	2	3	1	3	7	24	1	1	4	0	2	2	1	1	1	2	2	1	1	1	4	4	1	1	1	1	1	2	1	2	1	1	1	1	1	1
2	239	92	1	2	1	2	2	7	1	45	2	2	1	3	3	0	3	7	12	1	1	5	1	2	2	2	2	2	2	2	2	2	2	2	4	1	1	1	1	1	1	1	1	1	1	1	1	1	1
2	240	86	1	4	1	2	2	6	1	55	2	2	1	2	4	0	1	7	24	1	0	3	0	2	2	1	1	1	2	2	2	2	1	4	4	2	1	1	2	3	2	1	2	1	1	1	1	1	1
2	241	67	1	2	1	3	2	1	1	50	2	2	1	6	6	0	3	7	4	1	1	4	0	1	1	1	1	1	1	1	1	1	1	2	2	1	2	1	1	2	1	1	1	1	1	1	1	1	1
2	242	95	2	4	1	1	2	3	3	63	2	2	1	2	3	0	3	7	16	1	0	7	0	1	2	1	1	1	1	1	1	1	2	1	2	2	1	1	1	1	1	1	1	1	1	1	1	1	1
2	243	101	2	4	1	1	2	12	3	27	2	2	1	6	4	0	5	7	14	1	0	4	0	2	2	1	1	1	1	2	2	2	5	5	1	1	1	1	2	1	2	1	2	1	1	1	2	2	1
2	244	100	2	4	1	1	2	10	3	60	2	2	1	5	5	0	6	7	24	1	0	2	0	1	1	1	1	1	1	1	1	1	1	1	1	1	1	1	1	1	1	1	1	1	1	1	1	1	1
2	245	95	2	4	1	1	2	12	1	35	2	2	1	3	3	1	3	7	24	0	0	7	1	2	2	1	1	1	1	1	1	1	1	1	1	1	1	1	1	1	1	1	1	1	1	1	1	1	1
2	246	86	2	1	1	1	2	10	1	61	2	4	1	2	5	1	5	7	12	1	1	7	0	2	4	4	1	2	1	4	1	1	1	4	2	2	2	1	1	1	1	1	2	2	1	2	1	2	1
2	247	85	1	4	1	3	2	10	3	60	2	2	1	4	2	0	6	7	24	0	1	4	0	2	2	1	2	2	2	1	1	2	2	2	2	2	1	2	1	1	2	1	2	1	1	2	2	1	1
2	248	83	2	1	1	6	8	3	3	22	2	1	1	6	2	0	5	6	15	1	1	6	0	2	2	1	2	2	1	2	2	1	1	2	1	1	1	1	1	1	1	1	1	1	1	1	1	1	1
2	249	62	1	2	1	2	3	4	1	62	2	2	1	2	3	1	3	7	7	1	1	3	0	1	1	1	1	1	1	1	1	1	1	1	1	2	1	1	1	1	1	1	1	1	1	1	1	1	1
2	250	27	2	1	1	6	6	4	1	27	2	1	1	6	6	0	5	7	3	1	1	3	0	1	1	1	1	1	1	1	1	1	1	1	1	1	1	1	1	1	1	1	1	1	1	1	1	1	1
2	251	74	1	1	1	2	8	3	1	69	2	1	1	3	2	1	7	7	24	1	0	3	0	1	1	1	1	1	1	1	1	1	1	1	1	1	1	1	1	1	1	1	1	1	1	1	1	1	1
2	252	48	2	2	1	6	6	10	3	82	2	4	1	6	6	0	6	4	10	1	1	5	0	2	2	1	2	2	2	2	2	2	1	2	1	3	1	1	1	1	3	1	1	1	1	1	1	1	1
2	253	89	2	4	1	2	8	10	3	56	2	2	1	6	8	1	3	7		0	0		1	2	2	2	2	2	4	2	2	2	2	5	5	1	1	1	1	1	1	1	1	1	1	1	1	1	1
2	254	92	1	4	1	2	2	10	3	62	2	1	1	3	3	1	3	7	12	0	0	2	0	1	2	1	1	1	2	1	2	1	1	1	1	2	2	2	1	2	1	1	2	1	1	2	2	2	1
2	255	95	2	4	1	2	2	10	1	63	2	2	1	3	3	1	6	7	24	1	1	4	0	2	2	2	2	2	2	2	2	2	2	2	2	2	1	1	1	2	1	1	1	1	1	1	1	1	1
2	256	80	2	4	1	2	2	3	4	42	1	1	1	6	3	0	3	7		0	0	2	0	2	2	2	2	2	2	2	2	4	4	2	2	2	2	2	1	1	1	1	1	1	1	1	1	1	2
2	257	95	2	2	1	2	2	10	1	60	2	2	1	2	3	0	3	7	24	1	1	4	0	1	1	2	1	1	1	1	2	1	1	1	1	1	1	1	1	1	1	1	1	1	1	1	1	1	1
2	258	91	2	4	1	2	2	10	1	57	2	2	1	4	3	0	3	7		1	0	5	0	2	1	1	1	1	2	1	1	1	1	1	2	2	1	1	1	2	1	1	1	1	1	1	1	1	1
2	259	98	2	4	1	1	2	3	1	77	2	2	1	3	3	1	3	7		1	0	3	1	2	2	1	2	2	2	2	1	2	2	1	1	1	1	2	2	2	1	2	1	2	1	1	2	1	1
2	260	92	2	4	2	2	2	10	1	58	2	2	2	3	2	0	3	7	8	1	0	4	0	1	2	1	1	1	1	2	1	1	2	2	2	2	2	2	1	2	1	1	3	2	1	1	2	2	1
2	261	78	2	1	1	6	8	7	3	34	1	1	1	6	6	0	5	1	1	1	1	5	0	2	2	1	1	1	1	1	1	1	1	4	4	4	2	1	1	1	1	1	2	1	1	1	1	1	1
2	262	93	2	4	1	2	2	3	3	56	2	2	1	6	6	0	3	7	24	1	0	3	0	2	2	2	2	2	2	2	2	2	2	2	2	2	1	1	1	1	1	1	1	1	1	1	2	1	1
2	263	77	2	1	1	6	8	7	3	30	2	1	1	6	6	0	5	7	3	1	0	4	0	1	2	1	1	1	1	2	1	2	1	2	2	1	2	2	1	1	1	1	2	2	2	1	1	1	1
2	264	97	2	4	1	2	2	10	1	68	2	4	1	2	3	0	1	7	8	1	0	3	0	1	1	1	1	1	2	2	2	2	1	1	1	1	1	2	1	2	2	1	2	2	2	1	1	2	2
2	265	37	1	1	1	2	2	7	1	69	2	4	1	2	5	0	1	7	3	0	0	2	1	1	1	1	1	1	5	1	1	1	2	5	5	2	1	1	2	2	1	1	4	2	2	2	2	2	2
2	266	97	2	4	1	1	2	10	3	63	2	2	1	6	2	1	3	7	12	1	0	5	0	1	1	1	1	1	1	1	1	1	1	2	5	1	1	1	1	1	1	1	1	1	1	2	1	1	1
2	267	80	1	1	1	3	2	1	1	54	2	1	1	4	4	0	1	7	24	1	1	4	0	1	1	1	1	1	1	1	1	1	1	1	1	1	1	1	1	1	1	1	1	1	1	1	1	1	1
2	268	54	2	2	1	2	2	1	1	71	2	2	1	2	2	1	3	7	8	1	0	4	1	2	2	2	2	2	2	2	2	2	2	2	2	2	2	2	2	2	2	2	3	2	2	2	2	2	2
2	269	77	1	4	1	2	2	3	1	40	2	2	1	2	5	1	3	7	24	1	0	4	1	4	4	2	2	2	2	4	2	2	2	2	5	2	2	2	3	3	1	2	2	2	2	3	2	2	3
2	270	86	2	2	1	6	8	1	3	46	1	2	1	6	4	0	3	7	16	1	1	8	0	1	1	1	1	1	1	1	1	1	1	1	1	2	1	1	1	1	1	1	1	1	1	1	1	1	1
2	271	95	1	2	1	6	8	1	3	46	1	2	1	6	4	0	3	7	16	1	1	8	0	1	1	1	1	1	1	1	1	1	1	1	1	2	1	1	1	3	2	1	1	1	1	1	2	1	1
2	272	89	2	4	1	2	2	3	3	28	2	1	1	6	2	0	5	7	9	1	0	3	1	2	2	1	1	1	2	2	1	1	1	1	2	2	1	1	1	1	1	1	1	1	1	1	2	2	1
2	273	95	1	2	1	2	2	10	1	52	2	2	1	2	3	0	3	7	12	1	1	5	0	2	2	1	1	1	1	1	1	1	1	1	1	2	1	1	1	1	1	1	1	1	1	1	1	1	1
2	274	92	1	2	1	5	2	10	1	28	1	1	1	6	4	0	5	4	8	1	0	5	0	2	2	2	2	2	1	1	1	1	1	1	1	2	1	1	1	1	1	1	1	1	1	1	1	1	1
2	275	66	1	2	2	2	2	2	1	56	2	2	1	3	3	0	2	7	24	1	0	3	1	2	2	2	2	2	2	2	2	2	2	5	5	2	2	2	1	1	1	1	2	2	2	2	2	2	2
2	276	77	1	4	1	2	2	6	1	44	2	2	1	4	3	0	1	7	8	1	0	4	0	2	2	1	1	2	4	1	2	2	2	1	1	3	4	3	4	1	1	1	1	1	1	1	1	1	1
2	277	79	2	2	1	2	2	1	1	47	2	1	1	2	3	0	3	3	7	1	1	4	0	2	2	4	5	4	4	4	4	4	4	4	4	2	1	1	1	1	1	1	1	1	1	1	1	1	1
2	278	92	2	4	1	2	2	3	1	60	2	2	1	4	3	0	3	7	12	1	1	4	0	2	2	2	2	4	4	4	4	4	5	5	5	2	1	1	1	1	1	1	1	1	1	1	1	1	1
2	279	92	1	4	1	2	2	3	1	27	2	2	1	4	3	0	6	7	7	1	1	6	0	2	1	1	1	1	1	1	1	1	1	1	1	3	1	1	1	1	1	1	1	1	1	1	1	1	1
2	280	87	2	4	1	2	8	2	3	62	2	2	1	6	4	0	3	7	24	1	0	7	0	1	1	1	1	1	1	1	1	1	1	1	1	1	1	1	1	1	1	1	1	1	1	1	1	1	1
2	281	94	2	4	1	2	2	12	1	72	2	4	1	2	3	1	3	7	24	1	0	3	1	1	1	1	1	1	1	1	1	1	1	1	1	2	2	2	2	2	2	2	2	2	4	3	2	4	4
2	282	53	1	3	1	6	6	11	3	73	2	4	1	2	3	1	1	7	8	1	0	6	1	1	2	1	1	1	1	1	1	1	1	1	1	1	1	1	1	1	1	1	1	1	1	1	1	1	1
2	283	100	2	2	1	2	2	10	1	60	2	1	1	2	4	1	1	7	24	1	1	3	1	2	4	2	1	1	2	2	2	2	2	4	2	2	2	2	3	2	2	2	1	1	1	2	2	1	1
2	284	99	2	4	1	2	2	1	3	56	2	2	1	6	3	1	6	7	24	1	0	6	1	1	2	2	1	2	2	1	2	2	1	2	5	2	1	1	1	1	1	1	1	1	1	1	1	1	1
2	285	81	2	4	1	6	2	12	3	81	2	2	1	5	4	1	1	7	18	1	0	5	1	2	4	2	1	2	4	2	2	2	1	2	4	3	3	3	2	1	1	2	2	1	2	2	2	2	2
2	286	91	2	4	2	2	2	10	1	59	2	2	2	2	4	0	3	7	24	1	1	5	0	2	2	2	2	2	2	2	2	2	2	1	1	1	1	1	1	1	1	1	1	1	1	1	1	1	1
2	287	67	2	4	2	2	2	11	1	42	2	2	2	3	4	0	3	7	24	1	1	6	1	2	2	2	2	2	2	2	2	2	2	2	2	3	4	4	4	4	3	4	4	4	4	4	4	3	4
2	288	74	2	4	2	2	2	3	1	42	2	2	2	3	5	1	3	7	24	0	0	4	0	1	1	1	1	1	1	1	1	1	1	1	1	1	1	1	1	1	1	1	1	1	1	1	1	1	1
2	289	61	1	2	2	2	3	3	1	57	2	2	2	2	4	0	2	7	24	1	0	3	0	4	5	2	2	2	2	2	4	4	2	2	2	4	2	2	1	3	1	1	2	2	1	1	1	2	2
2	290	71	1	2	2	2	2	4	1	45	2	3	2	6	5	0	3	7	12	1	1	5	0	1	1	1	1	1	2	1	1	1	1	1	1	1	1	1	1	1	1	1	1	1	1	1	1	1	1
2	291	94	2	4	2	1	2	1	3	61	1	1	2	3	5	1	3	7	12	1	1	3	0	1	1	1	1	1	1	1	1	1	1	1	1	1	1	1	1	1	1	1	1	1	1	1	1	1	1
2	292	68	2	2	2	2	2	10	1	80	1	2	2	2	2	1	2	7	24	0	0	4	1	2	2	2	2	2	2	2	2	2	2	2	2	3	1	1	1	1	1	1	1	1	1	1	1	1	1
2	293	68	2	4	2	3	2	3	1	44	2	2	2	5	4	0	1	7	24	1	1	6	0	4	4	2	2	2	2	2	2	2	2	2	2	2	3	2	1	1	1	1	2	1	2	1	2	2	1
2	294	87	2	4	2	1	2	6	1	48	2	2	2	4	5	0	6	7	12	1	1	3	0	1	1	1	1	1	1	1	1	1	1	1	1	1	1	1	1	1	1	1	1	1	1	1	1	1	1
2	295	50	1	3	2	3	2	12	1	47	1	1	2	6	7	1	4	7	24	1	0	3	0	2	2	2	4	2	4	2	2	4	2	4	2	1	3	1	1	3	3	2	2	3	2	1	1	1	1
2	296	75	2	4	2	2	2	3	1	3	2	4	2	3	5	1	3	7	12	0	0	2	1	2	2	5	2	5	4	4	4	4	4	4	2	3	3	3	2	2	2	1	4	4	4	2	4	4	3
2	297	87	2	2	2	1	2	12	1	51	2	2	2	4	4	1	3	7	12	1	1	6	1	4	2	1	1	1	1	1	1	1	1	1	1	2	1	1	2	1	1	1	1	1	1	1	1	1	1
2	298	82	1	2	2	2	2	4	1	78	2	2	2	3	2	1	2	7	24	1	1	4	0	1	1	1	1	1	1	1	1	1	1	1	1	1	1	1	1	1	1	1	1	1	1	1	1	1	1
2	299	92	2	1	2	1	2	4	1	86	1	1	2	2	2	1	4	7	24	1	0	2	0	1	1	1	1	1	1	1	1	1	1	1	1	1	1	1	1	1	1	1	1	1	1	1	1	1	1
2	300	92	1	4	2	2	2	4	1	56	2	2	2	2	5	1	3	7	24	1	1	13	0	1	1	1	1	1	1	1	1	1	1	1	1	1	1	1	1	1	1	1	1	1	1	1	1	1	1
2	301	75	1	3	2	1	2	1	1	47	2	2	2	3	5	1	5	7	4	1	0	4	0	1	1	1	1	1	1	1	1	1	1	1	1	1	1	1	1	1	1	1	1	1	1	1	1	1	1
2	302	75	1	3	2	1	2	1	1	18	2	1	2	4	1	0	7	7	12	1	0	4	0	2	1	1	1	1	1	2	1	1	2	4	5	2	1	1	1	1	2	1	2	2	1	1	2	1	1
2	303	92	1	3	2	1	2	10	3	58	2	2	2	4	4	0	3	7	24	1	0	3	0	1	2	1	1	1	1	1	1	1	1	1	1	1	1	1	1	1	1	1	1	1	1	1	1	1	1
2	304	80	2	4	2	2	2	2	1	55	1	1	2	5	4	0	3	7	8	0	1	4	0	2	4	5	5	4	5	5	5	5	4	4	4	2	2	2	1	1	1	2	1	1	2	2	2	1	1
2	305	73	1	2	1	2	2	3	1	45	2	3	1	5	3	0	3	7	6	1	1	3	0	1	2	2	2	2	2	1	1	1	1	5	2	1	1	1	1	1	1	1	1	1	1	1	1	1	1
[truncated: 7 more columns]
